# Supplementary material for: Printability of Nixtamalized Corn Dough during Screw-Based Three-Dimensional Food Printing
Source: Foods. 2024 Jan 17;13(2):293. doi: 10.3390/foods13020293 (PMC10815360; doi:10.3390/foods13020293)
Supplement: Supplementary file 1 [file foods-13-00293-s001.zip]

Archive with 1 entries (1 files):
- foods-2808729-supplementary.pdf
